# Supplementary material for: Forensic age assessment of late-term bovine fetuses
Source: Acta Vet Scand. 2023 Jun 24;65:27. doi: 10.1186/s13028-023-00691-0 (PMC10290400; doi:10.1186/s13028-023-00691-0)
Supplement: Supplementary file 1 — Additional file 1: Data on gestation length (GL), parity, sex and fetal body weight (BW) at delivery from 2,734 Holstein singletons born at the Danish Cattle Research Centre, Aarhus University, Denmark from 10 February 2001 to 19 July 2022. Excel file. [file 13028_2023_691_MOESM1_ESM.xlsx]

## Sheet: Data
Parity	Sex	Body weight (kg)	Gestation length (days)
1	Male	47	278
1	Male	47	286
1	Male	49	279
1	Male	48	279
1	Female	40	276
1	Female	40	272
1	Female	44	279
1	Male	48	274
1	Male	47	285
1	Female	50	272
1	Male	48	273
1	Male	46	275
1	Female	36	276
1	Female	34	268
1	Female	37	270
1	Female	38	275
1	Male	49	281
1	Male	56	284
1	Male	41	272
1	Female	40	281
1	Female	50	280
1	Male	50	274
1	Female	41	280
1	Male	50	279
1	Female	44	274
1	Female	46	276
1	Female	43	269
1	Male	37	276
1	Male	45	284
1	Female	36	275
1	Male	41	275
1	Female	34	277
1	Male	40	278
1	Male	48	276
1	Female	34	274
1	Female	42	278
1	Male	41	277
1	Female	40	270
1	Female	47	280
1	Female	42	317
1	Male	48	278
1	Female	41	281
1	Male	35	275
1	Female	40	278
1	Male	47	285
1	Female	43	287
1	Male	49	277
1	Female	39	284
1	Female	40	277
1	Female	42	276
1	Female	48	279
1	Male	46	278
1	Female	38	277
1	Female	44	281
1	Female	37	278
1	Female	44	278
1	Female	36	283
1	Male	45	286
1	Female	38	282
1	Female	47	281
1	Female	40	285
1	Male	42	291
1	Female	39	275
1	Female	32	278
1	Male	47	282
1	Male	45	282
1	Female	42	279
1	Female	45	279
1	Male	39	281
1	Male	48	285
1	Female	47	277
1	Male	42	276
1	Male	35	278
1	Female	41	273
1	Female	33	272
1	Female	37	280
1	Male	63	283
1	Male	42	275
1	Male	54	283
1	Female	44	275
1	Female	40	276
1	Female	54	282
1	Male	37	274
1	Female	36	278
1	Male	47	280
1	Female	39	281
1	Female	52	280
1	Female	45	277
1	Male	44	278
1	Female	44	274
1	Female	44	274
1	Male	43	281
1	Male	43	283
1	Female	32	272
1	Male	45	280
1	Male	33	280
1	Female	47	284
1	Female	38	274
1	Female	34	276
1	Female	45	280
1	Male	35	274
1	Female	36	276
1	Female	40	276
1	Female	41	269
1	Female	38	276
1	Female	42	284
1	Male	43	274
1	Female	47	281
1	Male	42	274
1	Male	49	288
1	Male	45	278
1	Female	37	275
1	Female	39	281
1	Male	36	274
1	Female	35	277
1	Female	16	251
1	Male	34	279
1	Male	37	274
1	Male	45	279
1	Male	47	274
1	Male	43	275
1	Male	44	278
1	Male	43	275
1	Female	40	272
1	Male	44	281
1	Male	44	278
1	Male	54	282
1	Female	42	271
1	Female	40	277
1	Male	45	279
1	Male	37	273
1	Male	37	272
1	Female	36	276
1	Female	32	274
1	Female	41	279
1	Male	47	279
1	Female	37	273
1	Female	48	282
1	Male	39	284
1	Female	41	283
1	Male	32	265
1	Female	33	278
1	Male	36	278
1	Male	41	280
1	Male	39	278
1	Male	42	276
1	Female	35	278
1	Male	45	283
1	Female	34	273
1	Male	28	271
1	Female	40	280
1	Female	36	274
1	Male	41	279
1	Female	37	274
1	Female	38	273
1	Male	38	276
1	Male	40	289
1	Female	38	279
1	Female	39	276
1	Female	41	274
1	Female	32	277
1	Male	37	274
1	Female	42	275
1	Female	42	279
1	Male	37	276
1	Male	30	287
1	Female	42	283
1	Male	42	271
1	Male	36	275
1	Female	39	272
1	Female	37	273
1	Male	40	279
1	Male	40	276
1	Male	42	272
1	Female	34	270
1	Male	37	274
1	Male	40	276
1	Female	37	280
1	Male	42	283
1	Male	42	281
1	Male	40	274
1	Male	41	281
1	Female	34	272
1	Female	35	275
1	Male	39	286
1	Female	38	273
1	Male	38	283
1	Female	37	275
1	Male	36	276
1	Female	37	277
1	Female	39	273
1	Female	38	280
1	Male	39	274
1	Male	38	276
1	Female	37	277
1	Male	34	274
1	Male	41	275
1	Male	43	278
1	Female	38	277
1	Male	36	278
1	Female	33	272
1	Male	40	276
1	Female	42	281
1	Male	26	281
1	Female	40	281
1	Male	48	285
1	Male	41	273
1	Male	44	276
1	Male	44	283
1	Female	36	280
1	Female	37	277
1	Male	37	280
1	Female	42	272
1	Male	41	279
1	Female	35	277
1	Female	38	268
1	Male	43	283
1	Male	37	278
1	Female	37	274
1	Male	44	274
1	Female	34	272
1	Female	34	273
1	Male	42	275
1	Male	36	277
1	Male	34	275
1	Female	36	277
1	Female	37	274
1	Female	36	280
1	Female	38	271
1	Female	41	276
1	Female	36	269
1	Female	43	280
1	Female	41	283
1	Male	37	257
1	Female	45	276
1	Female	36	274
1	Male	42	286
1	Male	42	281
1	Female	44	275
1	Male	40	282
1	Male	36	281
1	Male	48	276
1	Female	30	264
1	Male	41	273
1	Female	53	281
1	Female	48	283
1	Female	45	279
1	Male	45	274
1	Female	43	278
1	Female	41	279
1	Female	46	278
1	Male	47	281
1	Male	52	284
1	Male	43	284
1	Male	46	280
1	Male	43	284
1	Female	38	285
1	Female	39	277
1	Male	50	275
1	Female	37	275
1	Male	45	283
1	Female	34	272
1	Female	39	272
1	Male	39	272
1	Male	43	273
1	Female	40	277
1	Female	43	280
1	Female	40	275
1	Male	42	291
1	Male	38	274
1	Female	38	267
1	Male	41	268
1	Female	38	281
1	Female	43	276
1	Female	29	273
1	Female	43	277
1	Female	34	280
1	Female	44	270
1	Female	42	276
1	Male	49	287
1	Male	39	278
1	Female	40	276
1	Female	29	276
1	Male	37	276
1	Male	43	281
1	Male	38	276
1	Male	48	280
1	Female	36	273
1	Female	34	277
1	Male	46	280
1	Male	41	273
1	Male	41	272
1	Male	46	279
1	Female	44	279
1	Male	43	282
1	Male	54	273
1	Male	43	282
1	Male	44	281
1	Male	40	272
1	Male	37	274
1	Male	39	279
1	Female	39	260
1	Male	40	281
1	Female	40	284
1	Female	41	278
1	Male	57	282
1	Male	45	285
1	Male	43	279
1	Male	37	282
1	Female	39	278
1	Male	47	284
1	Male	51	281
1	Female	41	275
1	Female	44	285
1	Female	47	282
1	Male	49	282
1	Male	48	277
1	Female	35	276
1	Female	40	272
1	Male	54	287
1	Male	48	283
1	Female	41	276
1	Male	55	290
1	Male	46	275
1	Female	39	276
1	Female	41	280
1	Male	48	278
1	Male	42	278
1	Female	42	286
1	Male	52	284
1	Female	42	278
1	Male	50	286
1	Female	42	279
1	Male	49	282
1	Female	35	275
1	Female	42	271
1	Male	50	281
1	Male	46	279
1	Female	44	276
1	Female	43	280
1	Female	41	307
1	Male	43	279
1	Female	44	277
1	Female	38	284
1	Male	43	282
1	Male	34	283
1	Male	47	282
1	Female	47	284
1	Male	37	277
1	Male	40	274
1	Female	41	282
1	Female	50	279
1	Female	38	272
1	Male	44	278
1	Female	39	280
1	Male	52	278
1	Female	38	277
1	Female	42	268
1	Male	41	282
1	Male	36	276
1	Female	32	272
1	Male	42	278
1	Female	39	279
1	Male	49	276
1	Female	41	279
1	Male	55	283
1	Female	41	285
1	Female	44	277
1	Female	34	280
1	Female	47	279
1	Male	39	280
1	Male	52	278
1	Male	38	273
1	Male	43	277
1	Male	48	281
1	Female	33	277
1	Male	43	279
1	Male	51	283
1	Female	36	276
1	Female	43	271
1	Female	35	284
1	Female	33	287
1	Female	41	279
1	Male	42	278
1	Female	49	282
1	Female	39	283
1	Male	43	283
1	Male	38	271
1	Female	37	271
1	Female	46	278
1	Male	34	278
1	Male	36	281
1	Female	44	270
1	Male	41	279
1	Female	41	279
1	Male	42	281
1	Male	47	285
1	Female	41	281
1	Female	37	266
1	Male	44	279
1	Male	46	281
1	Male	41	282
1	Male	46	278
1	Female	47	279
1	Female	34	277
1	Male	49	283
1	Male	47	279
1	Female	46	281
1	Female	42	279
1	Female	32	274
1	Female	38	274
1	Male	41	276
1	Female	38	281
1	Female	41	269
1	Male	39	281
1	Female	31	284
1	Female	45	286
1	Male	42	277
1	Female	47	277
1	Male	46	283
1	Female	39	278
1	Female	36	275
1	Male	48	285
1	Female	44	278
1	Female	41	280
1	Female	31	274
1	Male	43	282
1	Female	39	275
1	Male	40	276
1	Female	38	277
1	Female	37	276
1	Female	36	277
1	Female	35	275
1	Female	40	281
1	Male	40	278
1	Female	43	282
1	Female	37	275
1	Male	43	271
1	Male	44	284
1	Female	39	279
1	Female	36	280
1	Female	44	277
1	Female	39	275
1	Male	39	274
1	Male	44	277
1	Male	49	282
1	Male	43	274
1	Male	42	278
1	Male	44	275
1	Male	48	281
1	Female	45	284
1	Female	39	270
1	Female	44	275
1	Male	37	275
1	Male	40	275
1	Male	46	289
1	Female	40	277
1	Male	42	276
1	Male	42	282
1	Male	40	276
1	Female	42	278
1	Male	43	276
1	Male	40	279
1	Male	36	270
1	Male	43	279
1	Male	44	287
1	Female	33	267
1	Female	43	280
1	Female	33	270
1	Female	39	273
1	Male	37	274
1	Female	33	279
1	Male	44	284
1	Female	38	284
1	Female	44	274
1	Male	38	271
1	Female	37	276
1	Female	38	267
1	Female	40	276
1	Male	41	277
1	Female	44	278
1	Female	42	279
1	Male	43	278
1	Male	53	280
1	Male	43	281
1	Male	41	280
1	Male	37	278
1	Male	43	284
1	Female	31	273
1	Female	35	276
1	Male	46	282
1	Female	42	279
1	Male	43	276
1	Male	38	277
1	Female	37	272
1	Male	39	278
1	Female	40	279
1	Female	36	271
1	Male	49	281
1	Male	40	277
1	Female	33	277
1	Female	29	277
1	Female	35	267
1	Male	44	282
1	Female	49	280
1	Female	44	280
1	Male	48	284
1	Male	47	279
1	Male	38	275
1	Male	40	272
1	Female	38	287
1	Male	42	281
1	Female	42	268
1	Male	47	279
1	Male	38	279
1	Male	40	280
1	Female	40	281
1	Male	38	271
1	Male	43	275
1	Female	43	283
1	Female	33	266
1	Male	41	277
1	Male	42	277
1	Female	39	281
1	Male	53	281
1	Female	32	273
1	Female	44	282
1	Female	42	277
1	Male	33	267
1	Male	42	272
1	Female	38	283
1	Female	47	281
1	Female	41	285
1	Female	43	279
1	Male	36	272
1	Male	40	278
1	Male	39	285
1	Female	43	283
1	Female	40	277
1	Male	43	277
1	Female	36	279
1	Female	46	280
1	Male	43	281
1	Male	37	278
1	Female	32	260
1	Female	36	278
1	Male	43	279
1	Female	35	274
1	Female	36	275
1	Male	44	273
1	Female	36	269
1	Male	42	282
1	Male	42	280
1	Female	40	282
1	Male	44	279
1	Female	42	277
1	Female	38	278
1	Female	40	274
1	Female	47	278
1	Male	46	272
1	Male	38	266
1	Female	41	273
1	Male	48	277
1	Male	51	279
1	Female	46	280
1	Male	32	272
1	Male	47	277
1	Female	30	268
1	Female	40	273
1	Male	37	270
1	Male	41	283
1	Male	60	278
1	Male	39	272
1	Female	38	270
1	Female	35	270
1	Male	39	270
1	Male	44	278
1	Male	50	281
1	Female	41	278
1	Male	41	282
1	Female	37	280
1	Female	37	275
1	Male	39	274
1	Female	39	280
1	Female	44	282
1	Male	35	276
1	Male	41	279
1	Male	45	279
1	Male	38	272
1	Female	42	258
1	Female	36	270
1	Female	34	278
1	Male	40	274
1	Female	38	282
1	Female	38	273
1	Female	46	276
1	Female	43	276
1	Male	40	278
1	Female	37	279
1	Female	40	277
1	Female	36	276
1	Female	31	273
1	Female	38	284
1	Female	39	269
1	Male	42	275
1	Female	40	276
1	Female	39	276
1	Female	41	279
1	Male	36	274
1	Male	42	280
1	Female	44	279
1	Male	39	276
1	Female	38	276
1	Male	41	280
1	Female	44	277
1	Female	40	279
1	Female	39	280
1	Female	40	278
1	Male	42	281
1	Male	28	275
1	Male	40	284
1	Female	37	282
1	Female	38	276
1	Male	42	283
1	Male	47	277
1	Male	41	273
1	Male	36	272
1	Female	44	287
1	Male	37	271
1	Female	35	282
1	Female	35	272
1	Female	42	272
1	Female	42	278
1	Male	47	282
1	Female	38	274
1	Male	38	278
1	Male	37	282
1	Male	39	276
1	Female	40	282
1	Female	39	273
1	Male	49	279
1	Female	40	276
1	Male	34	267
1	Female	41	279
1	Male	36	274
1	Male	34	279
1	Male	38	275
1	Female	38	279
1	Male	38	270
1	Female	38	278
1	Female	38	278
1	Male	29	284
1	Female	35	271
1	Female	37	276
1	Female	39	277
1	Male	40	279
1	Male	52	285
1	Male	42	278
1	Female	39	278
1	Female	39	285
1	Male	46	282
1	Male	48	284
1	Male	48	280
1	Female	34	271
1	Female	35	274
1	Female	36	275
1	Male	46	278
1	Female	37	275
1	Male	48	281
1	Male	38	274
1	Female	45	278
1	Female	32	270
1	Male	40	280
1	Male	48	277
1	Male	46	276
1	Male	46	280
1	Male	49	278
1	Female	37	264
1	Female	40	270
1	Female	48	278
1	Male	42	273
1	Female	38	278
1	Male	37	273
1	Female	39	277
1	Female	39	276
1	Male	40	278
1	Male	41	277
1	Female	45	282
1	Female	40	278
1	Male	45	281
1	Male	44	272
1	Female	39	276
1	Male	52	276
1	Male	39	274
1	Female	36	277
1	Male	44	279
1	Male	39	280
1	Female	34	275
1	Female	36	276
1	Male	45	277
1	Male	43	273
1	Male	38	277
1	Female	34	272
1	Female	42	279
1	Male	40	273
1	Female	41	273
1	Female	42	247
1	Male	35	273
1	Female	37	275
1	Female	33	276
1	Female	36	285
1	Male	39	273
1	Female	42	275
1	Female	37	285
1	Male	39	274
1	Male	45	280
1	Female	40	274
1	Male	41	280
1	Female	38	276
1	Female	34	277
1	Male	42	278
1	Male	36	279
1	Female	34	277
1	Female	45	276
1	Male	40	274
1	Male	44	280
1	Female	42	276
1	Male	52	282
1	Male	45	279
1	Male	48	280
1	Female	31	277
1	Male	40	279
1	Male	44	279
1	Male	54	281
1	Male	37	277
1	Male	45	274
1	Female	38	276
1	Female	37	278
1	Male	41	278
1	Male	40	277
1	Male	39	283
1	Male	39	279
1	Female	40	273
1	Male	36	278
1	Female	37	274
1	Male	39	271
1	Male	42	276
1	Female	37	280
1	Female	41	274
1	Female	39	271
1	Female	40	281
1	Male	40	276
1	Female	43	274
1	Female	35	273
1	Male	34	272
1	Female	37	287
1	Male	41	276
1	Male	43	277
1	Female	36	281
1	Male	35	273
1	Male	40	280
1	Male	35	273
1	Male	39	285
1	Female	36	272
1	Female	41	283
1	Female	37	277
1	Female	39	272
1	Female	34	275
1	Male	37	279
1	Female	31	267
1	Female	39	275
1	Female	40	279
1	Female	30	278
1	Male	36	279
1	Male	40	284
1	Female	36	279
1	Female	38	275
1	Male	37	273
1	Male	44	283
1	Female	28	266
1	Female	39	276
1	Male	42	277
1	Male	38	279
1	Female	40	281
1	Male	45	283
1	Male	40	280
1	Female	35	280
1	Female	37	278
1	Female	46	281
1	Male	36	274
1	Male	45	272
1	Male	44	274
1	Male	48	277
1	Female	36	276
1	Male	39	274
1	Female	40	281
1	Male	43	282
1	Female	37	278
1	Male	43	273
1	Male	39	278
1	Female	40	272
1	Female	40	271
1	Female	46	276
1	Female	39	267
1	Female	41	279
1	Male	42	270
1	Male	41	274
1	Male	45	273
1	Female	34	270
1	Female	38	275
1	Female	34	275
1	Male	52	280
1	Male	38	277
1	Female	43	276
1	Male	40	276
1	Male	44	278
1	Male	45	279
1	Male	47	286
1	Male	46	278
1	Female	39	275
1	Male	41	277
1	Male	38	274
1	Male	40	278
1	Female	39	278
1	Male	43	271
1	Male	46	280
1	Female	40	281
1	Female	38	276
1	Female	41	284
1	Male	36	276
1	Male	40	277
1	Female	40	276
1	Male	40	275
1	Female	41	277
1	Female	44	271
1	Female	34	274
1	Male	42	280
1	Male	50	281
1	Male	46	277
1	Male	39	277
1	Female	41	279
1	Male	42	280
1	Male	37	257
1	Male	37	280
1	Female	37	270
1	Female	36	269
1	Female	39	276
1	Female	36	274
1	Male	40	277
1	Female	37	274
1	Female	36	276
1	Female	36	278
1	Male	42	272
1	Male	40	277
1	Female	40	269
1	Female	39	271
1	Female	34	276
1	Female	46	281
1	Male	39	279
1	Female	44	273
1	Male	52	281
1	Female	38	272
1	Male	40	272
1	Male	37	281
1	Male	43	280
1	Male	44	278
1	Female	41	277
1	Male	41	273
1	Male	42	277
1	Male	39	281
1	Female	39	273
1	Female	42	281
1	Female	33	273
1	Female	38	280
1	Female	41	275
1	Female	39	273
1	Female	41	288
1	Female	38	273
1	Female	31	270
1	Female	38	284
1	Female	38	277
1	Male	42	276
1	Female	41	283
1	Male	45	283
1	Male	38	276
1	Male	40	280
1	Female	36	280
1	Female	50	272
1	Male	31	279
1	Female	46	273
1	Male	47	283
1	Male	42	280
1	Male	47	285
1	Male	40	277
1	Female	37	277
1	Male	27	273
1	Male	37	275
1	Male	44	275
1	Female	36	279
1	Female	40	280
1	Female	40	273
1	Female	35	275
1	Male	42	278
1	Male	40	280
1	Female	34	274
1	Male	42	274
1	Male	41	276
1	Male	51	281
1	Male	36	274
1	Male	38	267
1	Female	40	273
1	Male	43	283
1	Female	41	273
1	Female	36	274
1	Male	37	283
1	Female	39	277
1	Female	37	277
1	Male	42	277
1	Male	43	276
1	Male	43	283
1	Female	32	278
1	Male	39	277
1	Male	43	282
1	Female	37	277
1	Female	35	266
1	Male	43	279
1	Male	51	288
1	Male	36	277
1	Male	40	286
1	Male	43	277
1	Female	36	270
1	Female	44	287
1	Female	35	270
1	Male	51	284
1	Female	38	272
1	Male	46	282
1	Female	41	278
1	Male	44	277
1	Male	35	270
1	Male	49	277
1	Male	38	266
1	Female	42	277
1	Female	34	265
1	Male	41	277
1	Male	40	275
1	Male	43	277
1	Female	37	274
1	Male	43	277
1	Female	43	276
1	Female	52	277
1	Male	36	274
1	Male	44	278
1	Male	38	251
1	Male	43	282
1	Male	38	273
1	Female	32	273
1	Female	39	278
1	Female	39	278
1	Female	41	278
1	Male	44	280
1	Male	36	269
1	Female	42	277
1	Female	35	267
1	Male	37	276
1	Male	45	281
1	Female	43	275
1	Female	45	280
1	Female	33	274
1	Male	40	270
1	Male	39	277
1	Male	41	275
1	Male	36	276
1	Male	38	270
1	Female	37	272
1	Male	46	282
1	Male	44	282
1	Female	35	278
1	Male	41	276
1	Female	33	275
1	Female	37	277
1	Male	43	275
1	Male	41	288
1	Male	41	278
1	Female	42	277
1	Female	31	272
1	Female	41	279
1	Male	43	276
1	Female	37	271
1	Male	37	273
1	Male	42	277
1	Male	45	281
1	Male	45	277
1	Female	45	279
1	Male	44	278
1	Male	43	278
1	Male	32	270
1	Female	32	280
1	Male	36	273
1	Male	38	283
1	Female	39	278
1	Male	41	273
1	Male	38	279
1	Female	39	274
1	Male	41	269
1	Male	38	281
1	Female	36	273
1	Female	38	268
1	Female	42	283
1	Female	38	277
1	Female	37	272
1	Female	38	272
1	Male	39	278
1	Male	40	276
1	Female	43	282
1	Female	40	278
1	Female	39	278
1	Male	40	277
1	Male	37	277
1	Female	36	282
1	Female	47	285
1	Male	44	282
1	Male	44	279
1	Female	29	280
1	Female	36	275
1	Male	45	280
1	Male	43	279
1	Female	42	281
1	Male	42	277
1	Male	36	287
1	Male	38	277
1	Female	37	275
1	Male	44	283
1	Female	36	276
1	Female	39	282
1	Male	42	276
1	Male	46	283
1	Male	34	261
1	Male	44	286
1	Male	43	278
1	Female	35	277
1	Female	33	271
1	Male	41	283
1	Female	26	264
1	Male	43	272
1	Female	32	280
1	Male	36	280
1	Male	44	277
1	Female	32	269
1	Female	41	278
1	Female	36	270
1	Female	33	271
1	Male	48	275
1	Male	40	271
1	Male	46	275
1	Female	34	273
1	Female	40	271
1	Female	38	277
1	Male	46	280
1	Male	45	276
1	Male	36	267
1	Male	36	283
1	Female	41	273
1	Male	43	278
1	Male	47	278
1	Female	38	271
1	Male	43	277
1	Female	35	274
1	Female	34	279
1	Female	38	268
1	Male	40	272
1	Female	37	276
1	Male	44	272
1	Male	34	270
1	Female	38	276
1	Female	41	272
1	Female	38	272
1	Female	33	271
1	Male	44	281
1	Male	40	278
1	Female	35	272
1	Female	31	271
1	Female	34	277
2	Female	40	269
2	Female	45	276
2	Male	44	289
2	Male	49	253
2	Male	45	285
2	Female	42	276
2	Male	53	279
2	Female	49	279
2	Male	51	289
2	Male	52	276
2	Male	48	284
2	Female	35	284
2	Male	45	277
2	Male	52	284
2	Female	48	274
2	Female	25	279
2	Male	49	277
2	Male	47	277
2	Male	48	284
2	Male	49	284
2	Female	44	280
2	Male	49	284
2	Female	46	277
2	Male	49	283
2	Male	44	280
2	Female	37	274
2	Male	47	284
2	Male	44	278
2	Male	38	280
2	Male	47	285
2	Female	42	282
2	Male	40	280
2	Female	48	281
2	Female	45	277
2	Female	45	280
2	Female	44	271
2	Male	40	274
2	Male	35	279
2	Male	45	282
2	Female	45	276
2	Male	38	274
2	Female	40	278
2	Male	44	282
2	Male	41	274
2	Female	45	277
2	Female	49	285
2	Male	49	280
2	Male	54	285
2	Female	41	274
2	Female	44	278
2	Male	41	274
2	Male	54	282
2	Female	46	278
2	Male	48	279
2	Female	42	273
2	Male	44	279
2	Female	41	271
2	Male	43	285
2	Female	51	282
2	Male	52	289
2	Male	47	286
2	Male	59	291
2	Female	41	270
2	Female	43	287
2	Male	52	285
2	Male	47	275
2	Male	51	279
2	Female	47	281
2	Female	43	275
2	Male	57	287
2	Female	46	277
2	Male	44	285
2	Female	42	280
2	Female	31	259
2	Female	48	278
2	Male	54	284
2	Female	45	274
2	Male	45	275
2	Male	51	280
2	Female	47	285
2	Female	46	285
2	Female	43	275
2	Female	31	281
2	Male	56	289
2	Female	45	277
2	Female	47	283
2	Female	54	281
2	Male	60	284
2	Male	53	287
2	Female	43	279
2	Female	47	281
2	Male	52	279
2	Female	44	280
2	Female	43	272
2	Female	44	274
2	Female	33	262
2	Male	44	280
2	Male	43	271
2	Male	53	282
2	Female	38	279
2	Female	47	288
2	Female	39	276
2	Male	36	282
2	Female	39	270
2	Male	46	284
2	Female	50	286
2	Female	40	281
2	Female	43	280
2	Female	39	276
2	Male	56	276
2	Male	52	283
2	Male	44	260
2	Female	40	276
2	Male	46	275
2	Female	47	277
2	Female	49	284
2	Male	48	282
2	Female	39	272
2	Female	43	274
2	Male	41	280
2	Female	38	273
2	Female	39	285
2	Male	51	279
2	Female	40	278
2	Male	40	275
2	Male	35	262
2	Female	41	272
2	Male	41	277
2	Male	46	283
2	Female	40	279
2	Female	43	281
2	Female	40	271
2	Male	41	280
2	Male	50	280
2	Female	42	277
2	Female	46	282
2	Male	50	279
2	Male	48	276
2	Female	44	277
2	Female	37	273
2	Male	50	281
2	Male	48	284
2	Female	45	279
2	Male	41	277
2	Male	46	274
2	Female	34	278
2	Male	39	282
2	Female	53	279
2	Female	41	277
2	Male	44	282
2	Female	35	243
2	Female	37	273
2	Male	45	279
2	Male	49	279
2	Female	38	278
2	Female	35	270
2	Female	32	272
2	Female	42	277
2	Male	50	287
2	Male	40	281
2	Male	36	270
2	Male	43	280
2	Female	36	274
2	Male	43	279
2	Female	37	276
2	Female	45	278
2	Female	31	265
2	Male	45	271
2	Male	48	286
2	Female	40	282
2	Female	40	274
2	Female	44	271
2	Male	40	281
2	Male	43	277
2	Male	49	275
2	Male	44	283
2	Female	39	275
2	Male	40	277
2	Female	40	277
2	Female	43	281
2	Male	38	277
2	Female	38	274
2	Male	48	282
2	Female	39	276
2	Male	48	286
2	Male	46	281
2	Female	37	275
2	Male	44	281
2	Male	38	271
2	Male	40	276
2	Female	35	279
2	Female	40	274
2	Male	38	278
2	Female	42	278
2	Male	45	282
2	Female	39	273
2	Male	37	276
2	Female	44	279
2	Female	36	276
2	Male	44	275
2	Male	44	279
2	Male	48	271
2	Male	39	277
2	Male	44	282
2	Female	37	274
2	Male	42	281
2	Female	43	268
2	Male	45	284
2	Male	40	282
2	Male	34	279
2	Male	42	282
2	Male	41	275
2	Female	35	270
2	Female	36	278
2	Female	44	281
2	Female	36	271
2	Male	45	275
2	Female	36	269
2	Female	43	281
2	Female	40	281
2	Female	40	275
2	Female	31	279
2	Female	32	267
2	Female	33	273
2	Male	43	280
2	Female	37	277
2	Female	44	285
2	Female	40	276
2	Female	35	281
2	Female	36	283
2	Male	46	277
2	Female	44	281
2	Male	42	275
2	Female	39	273
2	Female	40	278
2	Male	36	274
2	Male	38	273
2	Male	46	281
2	Male	39	278
2	Female	39	278
2	Male	44	276
2	Male	44	286
2	Male	41	274
2	Male	42	279
2	Male	42	284
2	Female	43	283
2	Male	45	278
2	Female	35	277
2	Male	37	261
2	Male	48	285
2	Female	38	282
2	Female	47	280
2	Female	52	282
2	Female	38	275
2	Female	37	275
2	Male	46	279
2	Male	46	279
2	Male	46	283
2	Male	43	279
2	Female	49	239
2	Male	52	289
2	Male	44	282
2	Male	45	288
2	Male	47	282
2	Female	42	279
2	Female	37	279
2	Female	35	277
2	Female	39	280
2	Female	42	280
2	Female	47	274
2	Female	46	280
2	Female	41	275
2	Female	39	275
2	Female	39	280
2	Male	48	277
2	Male	55	289
2	Male	49	281
2	Female	49	278
2	Female	42	278
2	Male	44	271
2	Female	41	279
2	Male	35	280
2	Female	55	276
2	Male	52	277
2	Male	58	285
2	Male	45	295
2	Female	34	275
2	Female	29	294
2	Male	51	286
2	Female	44	282
2	Male	43	279
2	Female	48	278
2	Male	40	283
2	Male	50	279
2	Female	44	279
2	Female	51	283
2	Male	52	294
2	Female	41	281
2	Male	46	286
2	Male	43	281
2	Male	47	290
2	Male	40	306
2	Male	42	286
2	Male	40	288
2	Male	54	281
2	Male	44	276
2	Female	38	280
2	Female	43	276
2	Male	49	283
2	Male	42	285
2	Male	45	281
2	Male	51	281
2	Male	51	285
2	Male	52	277
2	Male	48	286
2	Male	50	276
2	Female	43	282
2	Female	46	279
2	Female	41	277
2	Female	48	280
2	Female	51	283
2	Female	48	277
2	Female	47	286
2	Female	49	286
2	Male	55	283
2	Female	42	296
2	Female	48	282
2	Female	45	278
2	Female	42	272
2	Male	48	286
2	Female	49	278
2	Male	43	281
2	Female	37	272
2	Male	49	279
2	Male	53	282
2	Male	51	283
2	Male	42	276
2	Male	55	282
2	Male	52	290
2	Male	49	280
2	Female	39	276
2	Male	52	272
2	Female	55	287
2	Male	47	287
2	Female	24	262
2	Male	45	280
2	Female	49	272
2	Female	47	279
2	Female	48	276
2	Male	50	283
2	Female	42	274
2	Male	49	281
2	Female	31	256
2	Female	40	277
2	Male	54	278
2	Female	46	271
2	Male	36	280
2	Female	41	271
2	Female	41	275
2	Female	36	282
2	Male	56	261
2	Male	50	278
2	Female	40	275
2	Female	40	273
2	Male	40	271
2	Female	43	280
2	Male	53	281
2	Male	46	284
2	Female	50	279
2	Male	54	284
2	Female	40	285
2	Male	45	283
2	Male	48	282
2	Female	49	282
2	Male	54	288
2	Male	49	289
2	Female	40	273
2	Female	46	280
2	Male	54	276
2	Female	41	280
2	Male	42	283
2	Male	49	280
2	Male	47	281
2	Female	42	283
2	Female	43	276
2	Female	45	276
2	Female	45	287
2	Male	38	287
2	Male	51	279
2	Male	43	282
2	Male	48	288
2	Female	45	281
2	Male	53	278
2	Female	42	278
2	Male	45	285
2	Male	40	278
2	Female	41	277
2	Male	49	279
2	Male	46	281
2	Male	35	275
2	Male	46	284
2	Male	49	287
2	Female	50	285
2	Male	48	280
2	Female	43	283
2	Female	44	287
2	Female	40	279
2	Female	43	283
2	Male	44	283
2	Female	42	283
2	Female	37	275
2	Female	46	279
2	Female	39	281
2	Male	46	280
2	Male	45	285
2	Male	40	275
2	Female	39	283
2	Male	51	279
2	Female	40	275
2	Female	39	279
2	Female	42	252
2	Male	41	278
2	Female	40	275
2	Female	38	283
2	Male	45	279
2	Female	40	279
2	Male	47	283
2	Female	36	279
2	Female	35	278
2	Male	43	285
2	Male	42	274
2	Male	44	273
2	Female	37	276
2	Male	44	279
2	Male	45	281
2	Female	39	281
2	Male	38	281
2	Female	37	272
2	Male	51	284
2	Male	55	292
2	Male	39	281
2	Female	40	280
2	Female	43	278
2	Female	45	276
2	Male	42	275
2	Female	27	280
2	Female	38	280
2	Male	47	276
2	Female	39	277
2	Female	36	273
2	Female	38	284
2	Male	35	266
2	Female	46	284
2	Female	41	280
2	Male	44	281
2	Female	40	275
2	Male	46	281
2	Male	42	277
2	Female	46	280
2	Male	37	280
2	Female	44	280
2	Female	50	277
2	Male	41	280
2	Male	43	284
2	Female	44	282
2	Male	38	274
2	Male	48	278
2	Male	49	282
2	Female	43	274
2	Male	44	273
2	Female	44	278
2	Female	40	277
2	Male	44	277
2	Female	42	285
2	Female	39	272
2	Female	48	277
2	Female	47	280
2	Female	48	274
2	Female	40	275
2	Female	44	277
2	Female	35	279
2	Male	43	272
2	Female	43	279
2	Male	42	280
2	Male	46	279
2	Female	43	288
2	Male	44	279
2	Female	39	276
2	Male	39	284
2	Female	47	277
2	Female	40	278
2	Female	41	275
2	Female	44	279
2	Male	41	268
2	Female	42	271
2	Male	42	274
2	Male	33	279
2	Female	34	270
2	Male	38	278
2	Female	39	281
2	Female	42	276
2	Male	42	273
2	Male	38	281
2	Male	41	282
2	Female	38	275
2	Female	43	282
2	Female	38	282
2	Male	56	283
2	Male	41	287
2	Male	42	283
2	Female	35	276
2	Male	39	275
2	Female	42	287
2	Female	27	276
2	Male	45	280
2	Male	42	276
2	Male	48	278
2	Female	43	283
2	Male	47	282
2	Male	43	276
2	Female	36	277
2	Male	43	281
2	Female	41	277
2	Female	38	274
2	Male	40	276
2	Male	47	283
2	Male	41	271
2	Male	40	276
2	Female	39	276
2	Male	48	280
2	Male	47	278
2	Male	46	283
2	Male	47	275
2	Male	46	280
2	Male	42	275
2	Male	49	283
2	Male	43	284
2	Female	40	274
2	Male	45	282
2	Male	37	277
2	Male	54	283
2	Female	45	265
2	Female	39	276
2	Male	47	282
2	Female	37	275
2	Female	35	273
2	Female	41	281
2	Female	38	267
2	Male	44	276
2	Female	45	282
2	Female	43	285
2	Male	36	265
2	Male	45	278
2	Male	37	268
2	Female	37	278
2	Female	36	272
2	Male	44	277
2	Female	37	271
2	Female	40	281
2	Male	45	278
2	Male	46	283
2	Male	48	265
2	Male	41	280
2	Male	43	278
2	Male	43	281
2	Female	40	280
2	Male	41	277
2	Female	42	277
2	Male	41	273
2	Female	40	274
2	Male	44	286
2	Male	46	282
2	Female	40	284
2	Female	45	284
2	Male	41	281
2	Female	40	275
2	Female	44	277
2	Female	42	281
2	Female	43	276
2	Male	36	273
2	Male	40	277
2	Male	45	283
2	Male	39	270
2	Male	44	275
2	Female	35	275
2	Female	41	280
2	Female	38	256
2	Female	39	279
2	Female	41	270
2	Female	43	276
2	Male	36	271
2	Female	44	275
2	Female	46	276
2	Female	40	279
2	Male	40	274
2	Female	47	280
2	Male	47	275
2	Male	45	273
2	Female	33	272
2	Male	31	280
2	Female	46	276
2	Female	42	273
2	Male	38	280
2	Female	37	274
2	Female	45	277
2	Male	42	277
2	Female	47	275
2	Male	41	272
2	Female	37	271
2	Male	40	283
2	Male	40	273
2	Female	36	271
2	Female	41	283
2	Female	39	284
2	Male	41	281
2	Female	38	282
2	Male	42	281
2	Female	36	278
2	Male	36	279
2	Male	40	275
2	Male	45	275
2	Female	35	279
2	Female	39	274
2	Female	37	283
2	Male	42	279
2	Female	39	270
2	Female	45	279
2	Female	38	279
2	Female	42	272
2	Male	42	274
2	Male	44	279
2	Female	40	270
2	Female	34	271
2	Female	40	278
2	Male	43	284
2	Male	41	277
2	Female	44	275
2	Male	49	282
2	Female	40	260
2	Female	36	274
2	Female	40	274
2	Male	41	280
2	Male	48	285
2	Male	33	262
2	Male	46	285
2	Male	47	282
2	Male	50	287
2	Female	34	282
2	Female	38	272
2	Male	45	286
2	Male	49	288
2	Male	41	281
2	Female	40	275
2	Female	46	282
2	Female	44	268
2	Female	41	278
2	Male	40	285
2	Female	32	279
2	Male	42	274
2	Male	43	278
2	Male	40	280
2	Female	42	295
2	Female	41	270
2	Female	42	274
2	Female	36	276
2	Male	41	277
2	Male	39	278
2	Female	40	279
2	Male	43	275
2	Male	39	279
2	Male	40	278
2	Female	37	277
2	Male	48	278
2	Female	38	271
2	Male	44	277
2	Female	41	279
2	Female	40	281
2	Female	45	279
2	Male	40	275
2	Female	37	276
2	Male	40	281
2	Female	32	268
2	Male	48	279
2	Male	51	281
2	Female	42	275
2	Female	50	282
2	Male	48	290
2	Female	42	289
2	Male	40	273
2	Female	40	273
2	Female	39	282
2	Female	44	289
2	Female	42	279
2	Female	47	282
2	Female	50	279
2	Female	46	282
2	Male	48	279
2	Female	42	276
2	Male	44	283
2	Female	37	279
2	Female	48	273
2	Male	37	278
2	Male	46	276
2	Male	47	282
2	Male	38	276
2	Male	46	275
2	Male	40	259
2	Female	46	280
2	Male	45	273
2	Female	45	281
2	Female	37	271
2	Male	46	283
2	Female	37	275
2	Male	43	274
2	Female	41	278
2	Male	49	286
2	Female	40	281
2	Male	46	284
2	Female	34	280
2	Female	38	274
2	Male	39	276
2	Male	50	280
2	Female	42	283
2	Female	41	273
2	Female	38	268
2	Male	41	274
2	Male	45	281
2	Male	38	280
2	Male	42	273
2	Female	38	272
2	Male	48	276
2	Male	43	276
2	Female	36	279
2	Female	43	281
2	Female	40	274
2	Male	44	282
2	Female	45	272
2	Female	33	267
2	Female	44	276
2	Male	47	275
2	Male	39	276
2	Male	38	276
2	Female	47	278
2	Male	44	277
2	Male	47	272
2	Male	44	280
2	Male	40	267
2	Female	48	278
2	Male	32	267
2	Female	29	273
2	Female	37	276
2	Female	39	281
2	Female	41	282
2	Male	28	279
2	Female	38	270
2	Male	45	278
2	Male	47	280
2	Male	32	268
2	Female	40	277
2	Male	35	278
2	Female	38	277
2	Male	55	288
2	Male	40	275
2	Female	37	275
2	Female	37	273
2	Female	39	269
2	Female	38	280
2	Male	41	277
2	Male	41	270
2	Female	42	276
2	Female	37	280
2	Male	45	278
2	Female	31	270
2	Female	38	276
2	Female	37	272
2	Female	44	281
2	Female	34	277
2	Female	40	283
2	Female	35	275
2	Female	40	279
2	Female	44	278
2	Female	37	276
2	Male	39	278
2	Female	44	281
2	Male	40	273
2	Male	44	278
2	Male	44	280
2	Male	46	279
2	Male	41	279
2	Male	38	270
2	Female	36	272
2	Female	32	270
2	Male	37	284
2	Male	44	283
2	Male	43	279
2	Male	42	280
2	Female	37	276
2	Male	49	279
2	Female	43	273
2	Female	36	285
2	Male	43	267
2	Male	37	282
2	Male	46	283
2	Female	38	275
2	Female	44	283
2	Male	45	279
2	Female	38	284
2	Male	41	276
2	Female	36	275
2	Female	33	277
2	Male	41	271
2	Male	42	286
2	Male	50	284
2	Male	48	275
2	Female	47	275
2	Male	44	286
2	Male	38	283
2	Female	38	275
2	Male	45	277
2	Male	40	280
2	Male	43	278
2	Male	52	288
2	Male	42	278
2	Male	44	278
2	Female	37	276
2	Male	40	273
3	Female	36	277
3	Female	44	283
3	Male	46	285
3	Female	44	280
3	Female	41	282
3	Female	47	286
3	Female	48	289
3	Male	41	272
3	Male	50	285
3	Female	42	277
3	Male	52	284
3	Female	44	278
3	Male	43	275
3	Male	49	280
3	Female	47	281
3	Female	44	281
3	Male	48	284
3	Female	41	280
3	Female	41	279
3	Female	40	279
3	Male	47	276
3	Male	58	288
3	Female	48	281
3	Male	43	281
3	Female	40	276
3	Male	49	281
3	Female	45	277
3	Female	42	278
3	Male	48	283
3	Female	53	289
3	Male	49	281
3	Male	34	270
3	Male	42	278
3	Male	36	274
3	Female	46	281
3	Male	50	282
3	Male	41	270
3	Female	44	282
3	Female	42	276
3	Male	58	283
3	Female	47	286
3	Male	49	282
3	Female	40	276
3	Male	47	283
3	Male	44	279
3	Male	41	278
3	Female	38	281
3	Male	48	294
3	Male	50	281
3	Male	49	289
3	Male	50	287
3	Male	47	287
3	Female	40	285
3	Female	48	281
3	Female	43	287
3	Male	47	285
3	Female	46	278
3	Female	44	284
3	Male	52	281
3	Male	47	280
3	Female	41	269
3	Female	36	278
3	Male	43	279
3	Female	40	279
3	Male	50	283
3	Female	43	274
3	Female	44	270
3	Male	45	259
3	Female	31	273
3	Female	50	281
3	Female	46	283
3	Male	54	282
3	Female	41	276
3	Female	34	273
3	Female	36	273
3	Male	50	281
3	Male	46	288
3	Male	48	278
3	Male	45	282
3	Female	46	275
3	Male	40	282
3	Male	31	279
3	Female	42	279
3	Male	50	283
3	Male	42	280
3	Female	40	271
3	Male	49	282
3	Male	43	280
3	Male	46	284
3	Male	47	280
3	Female	42	275
[truncated: 735 more rows]
